# Supplementary material for: Characterizing the Microbial Consortium L1 Capable of Efficiently Degrading Chlorimuron-Ethyl via Metagenome Combining 16S rDNA Sequencing
Source: Front Microbiol. 2022 Jun 23;13:912312. doi: 10.3389/fmicb.2022.912312 (PMC9260513; doi:10.3389/fmicb.2022.912312)
Supplement: Supplementary file 3 [file Table_3.XLSX]

## Sheet: Sheet1
Keystone taxa in the networks of consortium at different time points and the consortium incapacitated
OTU	Degree	Taxon	Degree Centrality	Closeness Centrality	Betweenness Centrality
Day 1
OTU76	28	unclassified Alcaligenaceae	0.636364	0.619718	0.025835
OTU74	28	unclassified Proteobacteria	0.636364	0.611111	0.0065925
OTU59	28	Sphingomonas	0.636364	0.611111	0.0065925
OTU56	28	Nordella	0.636364	0.611111	0.0065925
OTU54	28	Chitinophaga	0.636364	0.611111	0.0065925
OTU50	28	Dyadobacter	0.636364	0.611111	0.0065925
OTU5	28	Pseudomonas	0.636364	0.611111	0.0065925
OTU49	28	unclassified Alcaligenaceae	0.636364	0.619718	0.0474507
OTU47	28	Chitinophaga	0.636364	0.619718	0.025835
OTU41	28	unclassified Rhizobiaceae	0.636364	0.611111	0.0065925
OTU31	28	Stenotrophomonas	0.636364	0.611111	0.0065925
OTU29	28	Methyloversatilis	0.636364	0.611111	0.0065925
OTU19	28	Shinella	0.636364	0.619718	0.025835
OTU18	28	Hydrogenophaga	0.636364	0.619718	0.025835
OTU17	28	Mesorhizobium	0.636364	0.611111	0.0065925
OTU12	28	Legionella	0.636364	0.611111	0.0065925
OTU61	27	Reyranella	0.613636	0.60274	0.00531842
OTU43	27	Ramlibacter	0.613636	0.611111	0.0230187
OTU37	27	Dokdonella	0.613636	0.586667	0.00235751
OTU35	27	Hyphomicrobium	0.613636	0.60274	0.00531842
OTU32	27	Bradyrhizobium	0.613636	0.611111	0.0230187
OTU28	27	Sphingomonas	0.613636	0.586667	0.00235751
OTU27	27	norank Methylopilaceae	0.613636	0.586667	0.00235751
OTU20	27	Variovorax	0.613636	0.60274	0.00531842
OTU2	27	Bosea	0.613636	0.60274	0.00531842
OTU39	24	Starkeya	0.545455	0.571429	0.00301261
OTU36	24	norank Diplorickettsiaceae	0.545455	0.586667	0.0344585
OTU24	21	Pseudoxanthomonas	0.477273	0.517647	0.0552291
Day 4
OTU59	25	Sphingomonas	0.568182	0.594595	0.0344663
OTU40	25	Rhodococcus	0.568182	0.594595	0.0344663
OTU38	25	norank Diplorickettsiaceae	0.568182	0.594595	0.0344663
OTU34	25	Ralstonia	0.568182	0.594595	0.0344663
OTU31	25	Stenotrophomonas	0.568182	0.594595	0.0344663
OTU26	25	Pseudonocardia	0.568182	0.594595	0.0344663
OTU24	25	Pseudoxanthomonas	0.568182	0.594595	0.0344663
OTU41	24	unclassified Rhizobiaceae	0.545455	0.564103	0.0738635
OTU47	23	Chitinophaga	0.522727	0.578947	0.0172131
OTU71	21	Devosia	0.477273	0.483516	0.030444
OTU66	21	Aquamicrobium	0.477273	0.5	0.00233542
OTU54	21	Chitinophaga	0.477273	0.5	0.00233542
OTU50	21	Dyadobacter	0.477273	0.483516	0.030444
OTU37	21	Dokdonella	0.477273	0.5	0.00233542
OTU36	21	norank Diplorickettsiaceae	0.477273	0.5	0.00233542
OTU35	21	Hyphomicrobium	0.477273	0.536585	0.0194699
OTU32	21	Bradyrhizobium	0.477273	0.5	0.00233542
OTU28	21	Sphingomonas	0.477273	0.5	0.00233542
OTU21	21	Gemmatimonas	0.477273	0.483516	0.030444
OTU19	21	Shinella	0.477273	0.483516	0.030444
OTU18	21	Hydrogenophaga	0.477273	0.483516	0.030444
OTU12	21	Legionella	0.477273	0.586667	0.0946444
OTU1	21	Mycobacterium	0.477273	0.5	0.00233542
OTU49	20	unclassified Alcaligenaceae	0.454545	0.578947	0.0799204
OTU39	20	Starkeya	0.454545	0.578947	0.0799204
OTU20	20	Variovorax	0.454545	0.578947	0.0701372
Day 5
OTU49	23	unclassified Alcaligenaceae	0.511111	0.5	0.0156724
OTU47	23	Chitinophaga	0.511111	0.5	0.0156724
OTU37	23	Dokdonella	0.511111	0.5	0.0156724
OTU66	22	Aquamicrobium	0.488889	0.459184	0.00722007
OTU39	22	Starkeya	0.488889	0.494505	0.0102349
OTU28	22	Sphingomonas	0.488889	0.459184	0.00722007
OTU20	22	Variovorax	0.488889	0.459184	0.00722007
OTU75	21	Microbacterium	0.466667	0.48913	0.00563896
OTU65	21	Pseudorhodoplanes	0.466667	0.48913	0.00563896
OTU59	21	Sphingomonas	0.466667	0.48913	0.00563896
OTU54	21	Chitinophaga	0.466667	0.48913	0.00563896
OTU50	21	Dyadobacter	0.466667	0.454545	0.0059151
OTU5	21	Pseudomonas	0.466667	0.48913	0.00563896
OTU23	21	Hyphomicrobium	0.466667	0.48913	0.00563896
OTU6	20	Pseudoflavitalea	0.444444	0.473684	0.0130125
OTU35	20	Hyphomicrobium	0.444444	0.523256	0.198989
OTU21	20	Gemmatimonas	0.444444	0.473684	0.0130125
OTU2	20	Bosea	0.444444	0.473684	0.0130125
OTU1	20	Mycobacterium	0.444444	0.473684	0.0130125
Day 7
OTU5	21	Pseudomonas	0.488372	0.544304	0.0302174
OTU39	21	Starkeya	0.488372	0.544304	0.0302174
OTU76	20	unclassified Alcaligenaceae	0.465116	0.505882	0.00689766
OTU74	20	unclassified Proteobacteria	0.465116	0.505882	0.00689766
OTU66	20	Aquamicrobium	0.465116	0.505882	0.00689766
OTU62	20	Caulobacter	0.465116	0.505882	0.00689766
OTU54	20	Chitinophaga	0.465116	0.505882	0.00689766
OTU47	20	Chitinophaga	0.465116	0.505882	0.00689766
OTU43	20	Ramlibacter	0.465116	0.505882	0.00689766
OTU38	20	norank Diplorickettsiaceae	0.465116	0.505882	0.00689766
NO
OTU41	20	unclassified Rhizobiaceae	0.465116	0.477778	0.0255046
OTU37	20	Dokdonella	0.465116	0.477778	0.0255046
OTU36	20	norank Diplorickettsiaceae	0.465116	0.462366	0.0185735
OTU35	20	Hyphomicrobium	0.465116	0.477778	0.0255046
OTU29	20	Methyloversatilis	0.465116	0.462366	0.0256207
OTU18	20	Hydrogenophaga	0.465116	0.462366	0.0185735
