# Supplementary material for: Characterizing the Microbial Consortium L1 Capable of Efficiently Degrading Chlorimuron-Ethyl via Metagenome Combining 16S rDNA Sequencing
Source: Front Microbiol. 2022 Jun 23;13:912312. doi: 10.3389/fmicb.2022.912312 (PMC9260513; doi:10.3389/fmicb.2022.912312)
Supplement: Supplementary file 4 [file Table_4.XLSX]

## Sheet: Taxon
Node attribute table in the function-taxon network of consortium at different time points and the consortium incapacitated
Node Name	Taxon	Degree	Degree Centrality	Closeness Centrality	Betweenness Centrality	Degree of ‘Xenobiotics biodegradation and metabolism’
1	Paracoccus	46	0.484211	0.646259	0.0197769	14
2	Methyloversatilis	45	0.473684	0.637584	0.0159066	14
3	Starkeya	45	0.473684	0.637584	0.0159066	14
4	Bosea	45	0.473684	0.637584	0.0159066	14
5	Methylobacterium	45	0.473684	0.637584	0.0159066	14
6	Comamonas	45	0.473684	0.637584	0.0159066	14
7	Nitratireductor	45	0.473684	0.637584	0.0159066	14
8	unclassified Gammaproteobacteria	45	0.473684	0.637584	0.0159066	14
9	Devosia	43	0.452632	0.620915	0.0252919	14
10	Chelatococcus	42	0.442105	0.612903	0.00900968	14
11	Bradyrhizobium	42	0.442105	0.612903	0.0114665	14
12	Afipia	42	0.442105	0.612903	0.00900968	14
13	Agrobacterium	42	0.442105	0.612903	0.00900968	14
14	Shinella	42	0.442105	0.612903	0.00900968	14
15	Variovorax	42	0.442105	0.612903	0.00900968	14
16	Bordetella	42	0.442105	0.612903	0.00900968	14
17	Ottowia	42	0.442105	0.612903	0.00900968	14
18	Burkholderia	42	0.442105	0.612903	0.00900968	14
19	Sphingobium	42	0.442105	0.612903	0.00900968	14
20	unclassified Comamonadaceae	42	0.442105	0.612903	0.00900968	14
21	Hydrogenophaga	41	0.431579	0.597484	0.00800033	14
22	Rhizobium	41	0.431579	0.605096	0.00849194	14
23	Pseudacidovorax	41	0.431579	0.597484	0.00800033	14
24	Paraburkholderia	41	0.431579	0.597484	0.00800033	14
25	Ramlibacter	41	0.431579	0.597484	0.00800033	14
26	Ralstonia	41	0.431579	0.597484	0.00800033	14
27	Roseomonas	41	0.431579	0.597484	0.00800033	14
28	Deferrisoma	41	0.431579	0.597484	0.00800033	14
29	unclassified Betaproteobacteria	41	0.431579	0.597484	0.00800033	14
30	Pseudoxanthomonas	36	0.378947	0.56213	0.00784794	11
31	Stenotrophomonas	35	0.368421	0.555556	0.00737941	10
32	Luteimonas	35	0.368421	0.555556	0.00737941	10
33	Xanthomonas	34	0.357895	0.549133	0.00700335	10
34	Lysobacter	34	0.357895	0.549133	0.00700335	10
35	Pseudomonas	32	0.336842	0.542857	0.0181012	10
36	Mycobacterium	29	0.305263	0.519126	0.00408832	8
37	Pusillimonas	25	0.263158	0.492228	0.0126293	14
38	Achromobacter	24	0.252632	0.497382	0.0121988	5
39	Sphingomonas	15	0.157895	0.450237	0.00618818	1
40	Hoeflea	14	0.147368	0.44186	0.000848996	0
41	Mesorhizobium	13	0.136842	0.43379	0.00219924	1
42	Sphingopyxis	10	0.105263	0.422222	0.0051325	2
43	Reyranella	9	0.0947368	0.418502	0.00311679	3
44	Legionella	5	0.0526316	0.400844	0.00087191	1
45	Aminobacter	5	0.0526316	0.39749	0.000103939	0
46	Chitinophaga	2	0.0210526	0.366795	0.000133058	1
47	Pseudaminobacter	1	0.0105263	0.361217	0	0

## Sheet: Function
Node attribute table in the function-taxon network of consortium at different time points and the consortium incapacitated
Node Name	Taxon	Degree	Degree Centrality	Closeness Centrality	Betweenness Centrality
ko00380	Tryptophan metabolism|Amino acid metabolism	41	0.431579	0.612903	0.0150699
ko00310	Lysine degradation|Amino acid metabolism	41	0.431579	0.612903	0.0122242
ko00340	Histidine metabolism|Amino acid metabolism	41	0.431579	0.612903	0.0150699
ko00281	Geraniol degradation|Metabolism of terpenoids and polyketides	41	0.431579	0.612903	0.0188014
ko00410	beta-Alanine metabolism|Metabolism of other amino acids	40	0.421053	0.605096	0.01085
ko00561	Glycerolipid metabolism|Lipid metabolism	40	0.421053	0.605096	0.013359
ko00981	Insect hormone biosynthesis|Metabolism of terpenoids and polyketides	40	0.421053	0.605096	0.013359
ko01220	Degradation of aromatic compounds|Global and overview maps	39	0.410526	0.597484	0.0093506
ko00071	Fatty acid degradation|Lipid metabolism	39	0.410526	0.597484	0.00847843
ko00650	Butanoate metabolism|Carbohydrate metabolism	39	0.410526	0.597484	0.0158102
ko00280	Valine, leucine and isoleucine degradation|Amino acid metabolism	39	0.410526	0.597484	0.00897961
ko00360	Phenylalanine metabolism|Amino acid metabolism	39	0.410526	0.597484	0.00897961
ko00903	Limonene and pinene degradation|Metabolism of terpenoids and polyketides	39	0.410526	0.597484	0.00897961
ko00230	Purine metabolism|Nucleotide metabolism	38	0.4	0.590062	0.00718313
ko00361	Chlorocyclohexane and chlorobenzene degradation|Xenobiotics biodegradation and metabolism	37	0.389474	0.582822	0.00627181
ko00633	Nitrotoluene degradation|Xenobiotics biodegradation and metabolism	37	0.389474	0.582822	0.0088416
ko00622	Xylene degradation|Xenobiotics biodegradation and metabolism	37	0.389474	0.582822	0.00627181
ko00623	Toluene degradation|Xenobiotics biodegradation and metabolism	37	0.389474	0.582822	0.00627181
ko00930	Caprolactam degradation|Xenobiotics biodegradation and metabolism	37	0.389474	0.582822	0.00627181
ko00621	Dioxin degradation|Xenobiotics biodegradation and metabolism	37	0.389474	0.582822	0.00627181
ko00053	Ascorbate and aldarate metabolism|Carbohydrate metabolism	37	0.389474	0.582822	0.00654392
ko00364	Fluorobenzoate degradation|Xenobiotics biodegradation and metabolism	37	0.389474	0.582822	0.00668782
ko01200	Carbon metabolism|Global and overview maps	36	0.378947	0.575758	0.0082649
ko05204	Chemical carcinogenesis|Cancers: Overview	36	0.378947	0.575758	0.00630136
ko01212	Fatty acid metabolism|Global and overview maps	36	0.378947	0.575758	0.0135593
ko00625	Chloroalkane and chloroalkene degradation|Xenobiotics biodegradation and metabolism	35	0.368421	0.568862	0.00516394
ko00643	Styrene degradation|Xenobiotics biodegradation and metabolism	35	0.368421	0.568862	0.00516394
ko00720	Carbon fixation pathways in prokaryotes|Energy metabolism	35	0.368421	0.568862	0.00687365
ko00680	Methane metabolism|Energy metabolism	35	0.368421	0.568862	0.00687365
ko00010	Glycolysis / Gluconeogenesis|Carbohydrate metabolism	35	0.368421	0.568862	0.00516394
ko00626	Naphthalene degradation|Xenobiotics biodegradation and metabolism	35	0.368421	0.568862	0.00516394
ko00982	Drug metabolism - cytochrome P450|Xenobiotics biodegradation and metabolism	34	0.357895	0.56213	0.00803953
ko00980	Metabolism of xenobiotics by cytochrome P450|Xenobiotics biodegradation and metabolism	34	0.357895	0.56213	0.0268243
ko00620	Pyruvate metabolism|Carbohydrate metabolism	34	0.357895	0.549133	0.00432899
ko00480	Glutathione metabolism|Metabolism of other amino acids	34	0.357895	0.56213	0.00803953
ko05418	Fluid shear stress and atherosclerosis|Cardiovascular diseases	34	0.357895	0.56213	0.00803953
ko01524	Platinum drug resistance|Drug resistance: Antineoplastic	34	0.357895	0.56213	0.00803953
ko00330	Arginine and proline metabolism|Amino acid metabolism	34	0.357895	0.56213	0.0321362
ko00220	Arginine biosynthesis|Amino acid metabolism	34	0.357895	0.56213	0.0094967
ko02020	Two-component system|Signal transduction	34	0.357895	0.549133	0.00432899
ko00362	Benzoate degradation|Xenobiotics biodegradation and metabolism	33	0.347368	0.555556	0.00566117
ko00983	Drug metabolism - other enzymes|Xenobiotics biodegradation and metabolism	32	0.336842	0.549133	0.00468287
ko00350	Tyrosine metabolism|Amino acid metabolism	11	0.115789	0.44186	0.00419041
ko00630	Glyoxylate and dicarboxylate metabolism|Carbohydrate metabolism	9	0.0947368	0.422222	0.000461173
ko00900	Terpenoid backbone biosynthesis|Metabolism of terpenoids and polyketides	9	0.0947368	0.422222	0.000461173
ko00072	Synthesis and degradation of ketone bodies|Lipid metabolism	9	0.0947368	0.422222	0.000461173
ko00791	Atrazine degradation|Xenobiotics biodegradation and metabolism	6	0.0631579	0.400844	0.00149024
ko05120	Epithelial cell signaling in Helicobacter pylori infection|Infectious diseases: Bacterial	6	0.0631579	0.400844	0.00225297
ko00640	Propanoate metabolism|Carbohydrate metabolism	2	0.0210526	0.390947	3.20753e-05
